# Supplementary material for: Laboratory evolution of E. coli with a natural vitamin B12 analog reveals roles for cobamide uptake and adenosylation in methionine synthase-dependent growth
Source: J Bacteriol. 2025 Jan 28;207(2):e00284-24. doi: 10.1128/jb.00284-24 (PMC11841063; doi:10.1128/jb.00284-24)
Supplement: Table S1 — Mutations in evolved isolates and populations. [file jb.00284-24-s0002.xlsx]

## Sheet: TOC
Table S1: Mutations in evolved isolates and populations
Tab 1	Isolate S2
Tab 2	Isolate S3
Tab 3	Isolate S4
Tab 4	Isolate R1
Tab 5	Isolate R3
Tab 6	Culture 8-Timecourse
Tab 7	Culture 1-Day 104
Tab 8	Culture 2-Day 104
Tab 9	Culture 3-Day 104
Tab 10	Culture 4-Day 104
Tab 11	Culture 5-Day 104
Tab 12	Culture 6-Day 104
Tab 13	Culture 7-Day 104
Tab 14	Culture 8-Day 104
Tab 15	Culture 9-Day 104
Tab 16	Mutations in multiple samples

## Sheet: S2
SNPs
MUTATION	LOCATION	ANNOTATION	GENE	POS1	POS2	REF	ALT	AF1	QUAL	DP	ALT DP
1	upstream	gene-b0149	mrcB	164581	164581	A	C	0.5	129.77	40	10
2	noncoding	gene-b4587	insN	271762	271762	A	G	1	92.28	3	3
3	coding	gene-b4587	insN	271764	271764	C	A	1	92.28	2	2
4	coding	gene-b4078	insI2 (pseudogene)	279936	279936	C	T	1	363.77	10	10
5	coding	gene-b3297	rpsK	3441911	3441911	G	T	1	10816.8	269	269
6	upstream,upstream	gene-b3965,gene-b3966	btuB,murI	4163364	4163364	G	T	1	8755.77	220	219
7	upstream,upstream	gene-b3965,gene-b3966	btuB,murI	4163630	4163630	T	G	1	9431.77	232	231
InDels
MUTATION	LOCATION	ANNOTATION	GENE	POS1	POS2	REF	ALT	AF1	QUAL	DP	ALT DP
8	coding	gene-b4587	insN	271766	271769	CGCT	-	1	53.7	2	2
9	coding,coding	gene-b0448,gene-b0449	mdlA,mdlB	469993	469993	A	-	1	6714.73	195	195
10	upstream,upstream	gene-b1270,gene-b1271	btuR,yciK	1329162	1329169	CTTTGGGG	-	1	9112.73	205	205
11	coding	gene-b4644	ypjI (pseudogene)	2775665	2775665	-	TGATCTTACCCAGC	0.5	2043.73	64	52
12	coding	gene-b4644	ypjI (pseudogene)	2775667	2775667	-	TAGTGGACACGCGGCTAAGTGAGTAAACTCTCAGTCAGAGGTGACTCACAT	0.5	2043.73	60	44
SVs
MUTATION	LOCATION	ANNOTATION	GENE	POS1	POS2	TYPE of SV
13	coding	gene-b0949	uup	1011271	1011851	Deletion
14	coding	gene-b1136,gene-b1137,gene-b1138,gene-b1139,gene-b1140,gene-b1141,gene-b1142,gene-b1143,gene-b1144,gene-b1145,gene-b1146,gene-b1147,gene-b1148,gene-b1149,gene-b1150,gene-b1151,gene-b1153,gene-b1154,gene-b1155,gene-b1156,gene-b1158,gene-b1159	icdA (e14 prophage)	1196296	1211412	Deletion
LOCATION: position of variation relative to affected ORF(s); a ',' separates ORFs within a putative transcriptional unit, while a ';' separates putative transcriptional units
ANNOTATION: locus tag of affected ORF(s); a ',' separates ORFs within a putative transcriptional unit, while a ';' separates putative transcriptional units
GENE: gene name of affected ORF(s); a ',' separates ORFs within a putative transcriptional unit, while a ';' separates putative transcriptional units
POS1: start position of variation in Escherichia coli str. K-12 substr. MG1655 reference genome (Genbank accession number U00096.3)
POS2: end position of variation
REF: reference nucleotide
ALT: alternate nucleotide (mutation)
AF1: allele 1 frequency
QUAL: Phred-scaled quality score for the assertion made in ALT
DP: read depth of locus
ALT DP: read depth of alternate allele (mutation)
TYPE of SV: Mutation type

## Sheet: S3
SNPs
MUTATION	LOCATION	ANNOTATION	GENE	POS1	POS2	REF	ALT	AF1	QUAL	DP	ALT DP
1	upstream,upstream	gene-b1270,gene-b1271	btuR,yciK	1329217	1329217	C	T	1	8792.77	228	228
2	coding	gene-b3297	rpsK	3441911	3441911	G	T	1	7515.77	188	188
3	upstream,upstream	gene-b3965,gene-b3966	btuB,murI	4163364	4163364	G	T	1	7823.77	197	197
4	upstream,upstream	gene-b3965,gene-b3966	btuB,murI	4163630	4163630	T	G	1	7558.77	193	193
InDels
MUTATION	LOCATION	ANNOTATION	GENE	POS1	POS2	REF	ALT	AF1	QUAL	DP	ALT DP
5	upstream	gene-b0149	mrcB	164594	164597	TTCA	-	0.5	132.73	37	7
6	upstream	gene-b0149	mrcB	164597	164597	-	GGGG	0.5	148.73	37	7
7	coding,coding	gene-b0448,gene-b0449	mdlA,mdlB	469993	469993	A	-	1	5956.73	174	174
SVs
MUTATION	LOCATION	ANNOTATION	GENE	POS1	POS2	TYPE of SV
8	coding	gene-b1136,gene-b1137,gene-b1138,gene-b1139,gene-b1140,gene-b1141,gene-b1142,gene-b1143,gene-b1144,gene-b1145,gene-b1146,gene-b1147,gene-b1148,gene-b1149,gene-b1150,gene-b1151,gene-b1153,gene-b1154,gene-b1155,gene-b1156,gene-b1158,gene-b1159	icdA (e14 prophage)	1196297	1211412	Deletion
LOCATION: position of variation relative to affected ORF(s); a ',' separates ORFs within a putative transcriptional unit, while a ';' separates putative transcriptional units
ANNOTATION: locus tag of affected ORF(s); a ',' separates ORFs within a putative transcriptional unit, while a ';' separates putative transcriptional units
GENE: gene name of affected ORF(s); a ',' separates ORFs within a putative transcriptional unit, while a ';' separates putative transcriptional units
POS1: start position of variation in Escherichia coli str. K-12 substr. MG1655 reference genome (Genbank accession number U00096.3)
POS2: end position of variation
REF: reference nucleotide
ALT: alternate nucleotide (mutation)
AF1: allele 1 frequency
QUAL: Phred-scaled quality score for the assertion made in ALT
DP: read depth of locus
ALT DP: read depth of alternate allele (mutation)
TYPE of SV: Mutation type

## Sheet: S4
SNPs
MUTATION	LOCATION	ANNOTATION	GENE	POS1	POS2	REF	ALT	AF1	QUAL	DP	ALT DP
1	coding	gene-b3297	rpsK	3441911	3441911	G	T	1	7891.77	196	196
2	coding	gene-b3482	rhsB	3619443	3619443	A	C	0.5	161.77	67	21
3	coding	gene-b3593	rhsA	3762434	3762434	A	C	0.5	320.77	67	27
4	upstream,upstream	gene-b3965,gene-b3966	btuB,murI	4163364	4163364	G	T	1	7587.77	190	190
5	upstream,upstream	gene-b3965,gene-b3966	btuB,murI	4163630	4163630	T	G	1	7236.77	181	181
InDels
MUTATION	LOCATION	ANNOTATION	GENE	POS1	POS2	REF	ALT	AF1	QUAL	DP	ALT DP
6	coding,coding	gene-b0448,gene-b0449	mdlA,mdlB	469993	469993	A	-	1	7216.73	210	210
7	upstream,upstream	gene-b1270,gene-b1271	btuR,yciK	1329162	1329169	CTTTGGGG	-	1	8145.73	182	182
SVs
MUTATION	LOCATION	ANNOTATION	GENE	POS1	POS2	TYPE of SV
8	coding	gene-b1136,gene-b1137,gene-b1138,gene-b1139,gene-b1140,gene-b1141,gene-b1142,gene-b1143,gene-b1144,gene-b1145,gene-b1146,gene-b1147,gene-b1148,gene-b1149,gene-b1150,gene-b1151,gene-b1153,gene-b1154,gene-b1155,gene-b1156,gene-b1158,gene-b1159	icdA (e14 prophage)	1196299	1211411	Deletion
LOCATION: position of variation relative to affected ORF(s); a ',' separates ORFs within a putative transcriptional unit, while a ';' separates putative transcriptional units
ANNOTATION: locus tag of affected ORF(s); a ',' separates ORFs within a putative transcriptional unit, while a ';' separates putative transcriptional units
GENE: gene name of affected ORF(s); a ',' separates ORFs within a putative transcriptional unit, while a ';' separates putative transcriptional units
POS1: start position of variation in Escherichia coli str. K-12 substr. MG1655 reference genome (Genbank accession number U00096.3)
POS2: end position of variation
REF: reference nucleotide
ALT: alternate nucleotide (mutation)
AF1: allele 1 frequency
QUAL: Phred-scaled quality score for the assertion made in ALT
DP: read depth of locus
ALT DP: read depth of alternate allele (mutation)
TYPE of SV: Mutation type

## Sheet: R1
SNPs
MUTATION	LOCATION	ANNOTATION	GENE	POS1	POS2	REF	ALT	AF1	QUAL	DP	ALT DP
1	upstream	gene-b0149	mrcB	164581	164581	A	C	0.5	97.77	26	9
2	upstream;upstream	gene-b0584;gene-b0585	fepA;fes	612654	612654	G	A	1	8020.77	201	201
3	upstream	gene-b1498	ydeN	1582903	1582903	G	T	1	8566.77	222	222
4	coding	gene-b3321	rpsJ	3453236	3453236	G	T	1	10933.8	275	275
5	upstream,upstream	gene-b3965,gene-b3966	btuB,murI	4163364	4163364	G	T	1	8857.77	224	224
6	upstream,upstream	gene-b3965,gene-b3966	btuB,murI	4163630	4163630	T	G	1	8701.77	217	217
InDels
MUTATION	LOCATION	ANNOTATION	GENE	POS1	POS2	REF	ALT	AF1	QUAL	DP	ALT DP
7	coding,coding	gene-b0448,gene-b0449	mdlA,mdlB	469993	469993	A	-	1	8334.73	243	243
SVs
MUTATION	LOCATION	ANNOTATION	GENE	POS1	POS2	TYPE of SV
8	coding	gene-b1136,gene-b1137,gene-b1138,gene-b1139,gene-b1140,gene-b1141,gene-b1142,gene-b1143,gene-b1144,gene-b1145,gene-b1146,gene-b1147,gene-b1148,gene-b1149,gene-b1150,gene-b1151,gene-b1153,gene-b1154,gene-b1155,gene-b1156,gene-b1158,gene-b1159	icdA (e14 prophage)	1196297	1211411	Deletion
LOCATION: position of variation relative to affected ORF(s); a ',' separates ORFs within a putative transcriptional unit, while a ';' separates putative transcriptional units
ANNOTATION: locus tag of affected ORF(s); a ',' separates ORFs within a putative transcriptional unit, while a ';' separates putative transcriptional units
GENE: gene name of affected ORF(s); a ',' separates ORFs within a putative transcriptional unit, while a ';' separates putative transcriptional units
POS1: start position of variation in Escherichia coli str. K-12 substr. MG1655 reference genome (Genbank accession number U00096.3)
POS2: end position of variation
REF: reference nucleotide
ALT: alternate nucleotide (mutation)
AF1: allele 1 frequency
QUAL: Phred-scaled quality score for the assertion made in ALT
DP: read depth of locus
ALT DP: read depth of alternate allele (mutation)
TYPE of SV: Mutation type

## Sheet: R3
SNPs
MUTATION	LOCATION	ANNOTATION	GENE	POS1	POS2	REF	ALT	AF1	QUAL	DP	ALT DP
1	coding	gene-b1262	trpC	1319479	1319479	C	A	1	7789.77	198	197
2	upstream,upstream	gene-b1270,gene-b1271	btuR,yciK	1329176	1329176	G	A	1	7582.77	189	189
3	coding	gene-b2374	frc	2493084	2493084	C	G	1	7892.77	200	200
4	coding	gene-b3321	rpsJ	3453236	3453236	G	T	1	8963.77	231	231
5	upstream,upstream	gene-b3965,gene-b3966	btuB,murI	4163364	4163364	G	T	1	8219.77	207	207
6	upstream,upstream	gene-b3965,gene-b3966	btuB,murI	4163630	4163630	T	G	1	7918.77	197	197
7	coding	gene-b4187	aidB	4415455	4415455	C	T	1	9487.77	242	242
8	coding	gene-b4200	rpsF	4425162	4425162	C	A	1	8145.77	206	206
InDels
MUTATION	LOCATION	ANNOTATION	GENE	POS1	POS2	REF	ALT	AF1	QUAL	DP	ALT DP
9	coding,coding	gene-b0448,gene-b0449	mdlA,mdlB	469993	469993	A	-	1	6530.73	190	190
10	ncRNA	rna-b3275	rrlD	3424233	3424233	-	C	1	53.7	2	2
11	ncRNA	rna-b3275	rrlD	3424237	3424237	C	-	1	53.7	2	2
SVs
MUTATION	LOCATION	ANNOTATION	GENE	POS1	POS2	TYPE of SV
12	coding	gene-b1136,gene-b1137,gene-b1138,gene-b1139,gene-b1140,gene-b1141,gene-b1142,gene-b1143,gene-b1144,gene-b1145,gene-b1146,gene-b1147,gene-b1148,gene-b1149,gene-b1150,gene-b1151,gene-b1153,gene-b1154,gene-b1155,gene-b1156,gene-b1158,gene-b1159	icdA (e14 prophage)	1196296	1211411	Deletion
LOCATION: position of variation relative to affected ORF(s); a ',' separates ORFs within a putative transcriptional unit, while a ';' separates putative transcriptional units
ANNOTATION: locus tag of affected ORF(s); a ',' separates ORFs within a putative transcriptional unit, while a ';' separates putative transcriptional units
GENE: gene name of affected ORF(s); a ',' separates ORFs within a putative transcriptional unit, while a ';' separates putative transcriptional units
POS1: start position of variation in Escherichia coli str. K-12 substr. MG1655 reference genome (Genbank accession number U00096.3)
POS2: end position of variation
REF: reference nucleotide
ALT: alternate nucleotide (mutation)
AF1: allele 1 frequency
QUAL: Phred-scaled quality score for the assertion made in ALT
DP: read depth of locus
ALT DP: read depth of alternate allele (mutation)
TYPE of SV: Mutation type

## Sheet: Culture 8-Timecourse
Day 14
SNPs
MUTATION	LOCATION	ANNOTATION	GENE	POS1	POS2	REF	ALT	AF1	QUAL	DP	ALT DP
1	coding	gene-b3593	rhsA	3762434	3762434	A	C	0.5	186.77	77	25
2	upstream,upstream	gene-b3965,gene-b3966	btuB,murI	4163630	4163630	T	G	1	6318.77	161	159
InDels
MUTATION	LOCATION	ANNOTATION	GENE	POS1	POS2	REF	ALT	AF1	QUAL	DP	ALT DP
3	coding,coding	gene-b0448,gene-b0449	mdlA,mdlB	469993	469993	A	-	1	6336.73	185	185
4	coding,coding	gene-b1156,gene-b1157	tfaE,stfE (pseudogene)	1209618	1209618	-	GGTTTTCGAGAGC	0.5	493.73	164	24
Day 28
SNPs
MUTATION	LOCATION	ANNOTATION	GENE	POS1	POS2	REF	ALT	AF1	QUAL	DP	ALT DP
1	coding	gene-b3783	rho	3966417	3966417	A	T	0.5	619.77	170	29
2	upstream,upstream	gene-b3965,gene-b3966	btuB,murI	4163364	4163364	G	T	0.5	2019.77	158	65
3	upstream,upstream	gene-b3965,gene-b3966	btuB,murI	4163630	4163630	T	G	1	6309.77	161	161
InDels
MUTATION	LOCATION	ANNOTATION	GENE	POS1	POS2	REF	ALT	AF1	QUAL	DP	ALT DP
4	coding,coding	gene-b0448,gene-b0449	mdlA,mdlB	469993	469993	A	-	1	6365.73	186	186
SVs
MUTATION	LOCATION	ANNOTATION	GENE	POS1	POS2	TYPE of SV
5	coding	gene-b1136,gene-b1137,gene-b1138,gene-b1139,gene-b1140,gene-b1141,gene-b1142,gene-b1143,gene-b1144,gene-b1145,gene-b1146,gene-b1147,gene-b1148,gene-b1149,gene-b1150,gene-b1151,gene-b1153,gene-b1154,gene-b1155,gene-b1156,gene-b1158,gene-b1159	icdA (e14 prophage)	1196292	1211410	Deletion
Day 51
SNPs
MUTATION	LOCATION	ANNOTATION	GENE	POS1	POS2	REF	ALT	AF1	QUAL	DP	ALT DP
1	noncoding	gene-b0240	crl	258675	258675	C	G	1	185.84	6	6
2	coding	gene-b3297	rpsK	3441911	3441911	G	T	0.5	1727.77	160	55
3	coding	gene-b3321	rpsJ	3453236	3453236	G	T	0.5	942.77	156	37
4	upstream,upstream	gene-b3965,gene-b3966	btuB,murI	4163364	4163364	G	T	1	4940.77	123	123
5	upstream,upstream	gene-b3965,gene-b3966	btuB,murI	4163630	4163630	T	G	1	4058.77	102	102
InDels
MUTATION	LOCATION	ANNOTATION	GENE	POS1	POS2	REF	ALT	AF1	QUAL	DP	ALT DP
6	coding,coding	gene-b0448,gene-b0449	mdlA,mdlB	469993	469993	A	-	1	4354.73	127	127
SVs
MUTATION	LOCATION	ANNOTATION	GENE	POS1	POS2	TYPE of SV
7	coding,coding	gene-b0490,gene-b0491	fetA,fetB	516502	517102	Deletion
8	coding	gene-b1136,gene-b1137,gene-b1138,gene-b1139,gene-b1140,gene-b1141,gene-b1142,gene-b1143,gene-b1144,gene-b1145,gene-b1146,gene-b1147,gene-b1148,gene-b1149,gene-b1150,gene-b1151,gene-b1153,gene-b1154,gene-b1155,gene-b1156,gene-b1158,gene-b1159	icdA (e14 prophage)	1196298	1211413	Deletion
9	coding,coding	gene-b1321,gene-b1322	ycjX,ycjF	1384419	1385007	Deletion
10	coding	gene-b4494	arpB (pseudogene)	1804201	1804813	Deletion
11	coding	gene-b2270	yfbK	2383939	2384520	Deletion
12	upstream;coding	gene-b2322;gene-b2323	yfcJ;fabB	2440168	2440796	Deletion
13	coding	gene-b3832	rmuC	4017803	4018392	Deletion
Day 65
SNPs
MUTATION	LOCATION	ANNOTATION	GENE	POS1	POS2	REF	ALT	AF1	QUAL	DP	ALT DP
1	noncoding	gene-b0240	crl	258675	258675	C	G	1	92.28	3	3
2	upstream,upstream	gene-b1270,gene-b1271	btuR,yciK	1329217	1329217	C	T	0.5	2815.77	302	94
3	coding	gene-b3297	rpsK	3441911	3441911	G	T	0.5	7243.77	232	200
4	upstream,upstream	gene-b3965,gene-b3966	btuB,murI	4163364	4163364	G	T	1	7596.77	189	189
5	upstream,upstream	gene-b3965,gene-b3966	btuB,murI	4163630	4163630	T	G	1	8342.77	206	206
InDels
MUTATION	LOCATION	ANNOTATION	GENE	POS1	POS2	REF	ALT	AF1	QUAL	DP	ALT DP
6	coding,coding	gene-b0448,gene-b0449	mdlA,mdlB	469993	469993	A	-	1	7956.73	232	232
7	upstream,upstream	gene-b1270,gene-b1271	btuR,yciK	1329162	1329169	CTTTGGGG	-	0.5	1364.73	293	51
SVs
MUTATION	LOCATION	ANNOTATION	GENE	POS1	POS2	TYPE of SV
7	coding	gene-b0066	thiQ	72218	72863	Deletion
8	coding,coding;coding	gene-b0158,gene-b0159;gene-b0160	btuF,mtn;dgt	178882	179486	Deletion
9	coding;coding;coding	gene-b0240;gene-b4710;gene-b4709	crl;insB9;insA9	257974	258676	Deletion
10	coding	gene-b0393	rdgC	409054	409658	Deletion
11	coding;upstream	gene-b0517;gene-b0518	allD;fdrA	545823	546428	Deletion
12	coding	gene-b0771	ybhJ	804175	804805	Deletion
13	coding;coding	gene-b0773;gene-b0774	ybhB;bioA	807670	808295	Deletion
14	coding	gene-b0808	ybiO	844760	845364	Deletion
15	coding	gene-b1049	opgH	1111902	1112494	Deletion
16	coding	gene-b1136,gene-b1137,gene-b1138,gene-b1139,gene-b1140,gene-b1141,gene-b1142,gene-b1143,gene-b1144,gene-b1145,gene-b1146,gene-b1147,gene-b1148,gene-b1149,gene-b1150,gene-b1151,gene-b1153,gene-b1154,gene-b1155,gene-b1156,gene-b1158,gene-b1159	icdA (e14 prophage)	1196297	1211412	Deletion
17	coding,coding	gene-b1337,gene-b1338	abgB,abgA	1402727	1403316	Deletion
18	coding;upstream	gene-b1439;gene-b1440	ydcR;ydcS	1510942	1511536	Deletion
19	coding	gene-b1658	purR	1738075	1738644	Deletion
20	coding,coding,coding,coding,coding	gene-b2022,gene-b2023,gene-b2024,gene-b2025,gene-b2026	hisB,hisH,hisA,hisF,hisI	2094094	2094702	Deletion
21	coding,coding,coding,coding,coding	gene-b2219,gene-b2220,gene-b2221,gene-b2222,gene-b2223	atoS,atoC,atoD,atoA,atoE	2320624	2321211	Deletion
22	coding;coding	gene-b2915;gene-b2916	yqfE (pseudogene);argP	3059578	3060203	Deletion
23	coding	gene-b2966	yqgA	3109554	3110146	Deletion
24	coding,coding	gene-b4658,gene-b4755	yghX (pseudogene),yqhI	3147217	3147809	Deletion
25	coding	gene-b3931	hslU	4121104	4121693	Deletion
Day 84
SNPs
MUTATION	LOCATION	ANNOTATION	GENE	POS1	POS2	REF	ALT	AF1	QUAL	DP	ALT DP
1	upstream;upstream	gene-b0584;gene-b0585	fepA;fes	612647	612647	C	T	0.5	6011.77	206	168
2	upstream,upstream	gene-b1270,gene-b1271	btuR,yciK	1329176	1329176	G	A	0.5	5887.77	175	160
3	coding	gene-b3321	rpsJ	3453236	3453236	G	T	1	7614.77	220	205
4	coding	gene-b3805	hemC	3990366	3990366	C	A	0.5	4125.77	132	112
5	coding	gene-b3806	cyaA	3993518	3993518	C	A	0.5	5362.77	191	150
6	upstream,upstream	gene-b3965,gene-b3966	btuB,murI	4163364	4163364	G	T	1	7430.77	181	181
7	upstream,upstream	gene-b3965,gene-b3966	btuB,murI	4163630	4163630	T	G	1	7585.77	188	188
InDels
MUTATION	LOCATION	ANNOTATION		POS1	POS2	REF	ALT	AF1	QUAL	DP	ALT DP
8	coding,coding	gene-b0448,gene-b0449	mdlA,mdlB	469993	469993	A	-	1	5669.73	166	166
SVs
MUTATION	LOCATION	ANNOTATION	GENE	POS1	POS2	TYPE of SV
9	coding;upstream	gene-b0328;gene-b0329	yahN;yahO	345728	346356	Deletion
10	coding;coding	gene-b0873;gene-b0874	hcp;lysO	913686	914305	Deletion
11	coding	gene-b1136,gene-b1137,gene-b1138,gene-b1139,gene-b1140,gene-b1141,gene-b1142,gene-b1143,gene-b1144,gene-b1145,gene-b1146,gene-b1147,gene-b1148,gene-b1149,gene-b1150,gene-b1151,gene-b1153,gene-b1154,gene-b1155,gene-b1156,gene-b1158,gene-b1159	icdA (e14 prophage)	1196314	1211413	Deletion
12	coding,coding	gene-b2677,gene-b2678	proV,proW	2804646	2805262	Deletion
Day 98
SNPs
MUTATION	LOCATION	ANNOTATION	GENE	POS1	POS2	REF	ALT	AF1	QUAL	DP	ALT DP
1	upstream	gene-b0149	mrcB	164581	164581	A	C	0.5	194.77	36	11
2	noncoding	gene-b0240	crl	258675	258675	C	G	1	212.84	6	6
3	upstream;upstream	gene-b0584;gene-b0585	fepA;fes	612647	612647	C	T	0.5	8243.77	243	225
4	coding	gene-b0592	fepB	624052	624052	C	T	0.5	808.77	169	33
5	upstream,upstream	gene-b1270,gene-b1271	btuR,yciK	1329176	1329176	G	A	1	9499.77	246	241
6	coding	gene-b3321	rpsJ	3453236	3453236	G	T	1	10851.8	269	269
7	coding	gene-b3805	hemC	3990366	3990366	C	A	1	8735.77	246	231
8	coding	gene-b3806	cyaA	3993518	3993518	C	A	1	11113.8	325	303
9	upstream,upstream	gene-b3965,gene-b3966	btuB,murI	4163364	4163364	G	T	1	7955.77	198	198
10	upstream,upstream	gene-b3965,gene-b3966	btuB,murI	4163630	4163630	T	G	1	9646.77	240	240
InDels
MUTATION	LOCATION	ANNOTATION	GENE	POS1	POS2	REF	ALT	AF1	QUAL	DP	ALT DP
11	coding,coding	gene-b0448,gene-b0449	mdlA,mdlB	469993	469993	A	-	1	6976.73	203	203
12	upstream	gene-b1892	flhD	1978502	1978502	-	TATAAGTCATACTTTTGTTTTGGGTGTATTTCAATCTGTTAAAAAGTTTTTCGCTACGCTAGCAA	1	6624.73	149	149
13	coding,coding	gene-b3031,gene-b3032	yqiA,cpdA	3176337	3176337	T	-	0.5	371.73	172	25
SVs
MUTATION	LOCATION	ANNOTATION	GENE	POS1	POS2	TYPE of SV
14	coding	gene-b1136,gene-b1137,gene-b1138,gene-b1139,gene-b1140,gene-b1141,gene-b1142,gene-b1143,gene-b1144,gene-b1145,gene-b1146,gene-b1147,gene-b1148,gene-b1149,gene-b1150,gene-b1151,gene-b1153,gene-b1154,gene-b1155,gene-b1156,gene-b1158,gene-b1159	icdA (e14 prophage)	1196297	1211412	Deletion
Day 104
SNPs
MUTATION	LOCATION	ANNOTATION	GENE	POS1	POS2	REF	ALT	AF1	QUAL	DP	ALT DP
1	upstream;upstream	gene-b0584;gene-b0585	fepA;fes	612647	612647	C	T	1	7885.77	228	213
2	coding	gene-b0592	fepB	624052	624052	C	T	0.5	990.77	202	40
3	upstream,upstream	gene-b1270,gene-b1271	btuR,yciK	1329176	1329176	G	A	1	8302.77	218	213
4	coding	gene-b3321	rpsJ	3453236	3453236	G	T	1	10002.8	252	251
5	coding	gene-b3805	hemC	3990366	3990366	C	A	1	9828.77	265	257
6	coding	gene-b3806	cyaA	3993518	3993518	C	A	1	11929.8	338	318
7	upstream,upstream	gene-b3966,gene-b3967	btuB,murI	4163364	4163364	G	T	1	7241.77	185	184
8	upstream,upstream	gene-b3966,gene-b3967	btuB,murI	4163630	4163630	T	G	1	7568.77	187	187
InDels
MUTATION	LOCATION	ANNOTATION	GENE	POS1	POS2	REF	ALT	AF1	QUAL	DP	ALT DP
9	coding,coding	gene-b0448,gene-b0449	mdlA,mdlB	469993	469993	A	-	1	6425.73	187	187
10	coding,coding	gene-b3031,gene-b3032	yqiA,cpdA	3176337	3176337	T	-	0.5	733.73	189	34
SVs
MUTATION	LOCATION	ANNOTATION	GENE	POS1	POS2	TYPE of SV
11	coding	gene-b1136,gene-b1137,gene-b1138,gene-b1139,gene-b1140,gene-b1141,gene-b1142,gene-b1143,gene-b1144,gene-b1145,gene-b1146,gene-b1147,gene-b1148,gene-b1149,gene-b1150,gene-b1151,gene-b1153,gene-b1154,gene-b1155,gene-b1156,gene-b1158,gene-b1159	icdA (e14 prophage)	1196303	1211411	Deletion
LOCATION: position of variation relative to affected ORF(s); a ',' separates ORFs within a putative transcriptional unit, while a ';' separates putative transcriptional units
ANNOTATION: locus tag of affected ORF(s); a ',' separates ORFs within a putative transcriptional unit, while a ';' separates putative transcriptional units
GENE: gene name of affected ORF(s); a ',' separates ORFs within a putative transcriptional unit, while a ';' separates putative transcriptional units
POS1: start position of variation in Escherichia coli str. K-12 substr. MG1655 reference genome (Genbank accession number U00096.3)
POS2: end position of variation
REF: reference nucleotide
ALT: alternate nucleotide (mutation)
AF1: allele 1 frequency
QUAL: Phred-scaled quality score for the assertion made in ALT
DP: read depth of locus
ALT DP: read depth of alternate allele (mutation)
TYPE of SV: Mutation type

## Sheet: Culture 1-Day 104
SNPs
MUTATION	LOCATION	ANNOTATION	GENE	POS1	POS2	REF	ALT	AF1	QUAL	DP	ALT DP
1	coding	gene-b0089	ftsW	98888	98888	C	A	0.5	2187.77	221	72
2	upstream	gene-b0149	mrcB	164591	164591	A	C	0.5	41.77	14	4
3	coding	gene-b1284	yciT	1343864	1343864	G	C	1	9531.77	236	236
4	coding	gene-b1831	proQ	1915325	1915325	A	T	0.5	4810.77	209	138
5	coding	gene-b1831	proQ	1915447	1915447	C	A	0.5	1002.77	224	43
6	coding	gene-b3321	rpsJ	3452974	3452974	C	A	1	11873.8	307	307
7	coding	gene-b3926	glpK	4116514	4116514	G	A	1	11932.8	304	304
8	coding	gene-b3987	rpoB	4182881	4182881	A	G	0.5	2946.77	309	96
9	upstream;upstream	gene-b4018;gene-b4019	iclR;metH	4223773	4223773	C	T	1	11259.8	308	308
SVs
MUTATION	LOCATION	ANNOTATION	GENE	POS1	POS2	TYPE of SV
10	coding	gene-b0076	leuO	85075	85419	Deletion
11	coding	gene-b0124	gcd	140069	140411	Deletion
12	coding	gene-b0211	mltD	232800	233192	Deletion
13	coding,coding	gene-b0429,gene-b0430	cyoD,cyoC	447774	448123	Deletion
14	coding	gene-b0484	copA	510189	510524	Deletion
15	coding,coding	gene-b0568,gene-b0569	nfrA,nfrB	591573	591907	Deletion
16	coding	gene-b0815	opgE	851482	851835	Deletion
17	coding	gene-b1137,gene-b1138,gene-b1139,gene-b1140,gene-b1141,gene-b1142,gene-b1143,gene-b1144,gene-b1145,gene-b1146,gene-b1147,gene-b1148,gene-b1149,gene-b1150,gene-b1151,gene-b1153,gene-b1154,gene-b1155,gene-b1156,gene-b1158,gene-b1159	icdA (e14 prophage)	1196446	1211291	Deletion
18	coding,coding	gene-b1291,gene-b1292	sapD,sapC	1353824	1354159	Deletion
19	coding	gene-b4492	ydbA	1466019	1466079	Insertion
20	coding;coding	gene-b1414;gene-b1415	ydcF;aldA	1487951	1488285	Deletion
21	coding	gene-b1454	yncG	1526330	1526648	Deletion
22	coding;coding	gene-b1592;gene-b1593	clcB;bidA	1666430	1666765	Deletion
23	coding	gene-b1629	rsxC	1707689	1708059	Deletion
24	coding;upstream	gene-b1664;b1665	ydhQ;valV	1745852	1746184	Deletion
25	coding	gene-b2048	cpsG	2122431	2122751	Deletion
26	coding,coding	gene-b2129,gene-b2130	yehX,yehY	2217831	2218167	Deletion
27	coding	gene-b2151	galS	2240800	2241094	Deletion
28	coding	gene-b2206	napA	2301778	2302140	Deletion
29	coding,coding,coding	gene-b2221,gene-b2222,gene-b2223	atoD,atoA,atoE	2323881	2324199	Deletion
30	coding	gene-b2243	glpC	2356104	2356466	Deletion
31	coding;coding	gene-b2251;gene-b2252	nudI;ais	2364721	2365025	Deletion
32	coding,coding,coding	gene-b2257,gene-b4544,gene-b2258	arnT,arnE,arnF	2371692	2372047	Deletion
33	coding	gene-b2395	pdeA	2516354	2516671	Deletion
34	coding;coding	gene-b251;gene-b2513	bamB;yfgM	2638438	2638759	Deletion
35	coding	gene-b2535	csiE	2666200	2666543	Deletion
36	coding	gene-b2552	hmp	2686697	2687042	Deletion
37	coding	gene-b2664	glaR	2795775	2796129	Deletion
38	coding	gene-b2779	eno	2907307	2907641	Deletion
39	coding,coding	gene-b2847,gene-b2848	yqeI,yqeJ	2988851	2989220	Deletion
40	coding	gene-b3080	ygjK	3229978	3230337	Deletion
41	coding,coding	gene-b3147,gene-b3148	lpoA,yraN	3294280	3294619	Deletion
42	coding	gene-b3229	sspA	3376851	3377154	Deletion
43	coding;coding	gene-b3260;gene-b3261	dusB;fis	3410932	3411276	Deletion
44	coding	gene-b3338	chiA	3469281	3469302	Insertion
45	coding	gene-b3376	yhfS	3505541	3505904	Deletion
46	coding,coding	gene-b3409,gene-b3410	feoB,feoC	3540840	3541217	Deletion
47	coding,coding	gene-b3429,gene-b3430	glgA,glgC	3568138	3568544	Deletion
48	coding	gene-b3497	rsmJ	3642681	3643003	Deletion
49	coding	gene-b3664	adeQ	3843191	3843517	Deletion
50	coding	gene-b3689	yidR	3868829	3869176	Deletion
51	coding,coding	gene-b3782,gene-b3783	rhoL,rho	3966095	3966434	Deletion
52	coding,ncRNA,coding	gene-b3834,gene-b4707,gene-b3835	ubiJ,esrE,ubiB	4020156	4020505	Deletion
53	coding	gene-b3902	rhaD	4094259	4094310	Insertion
54	coding	gene-b3934	cytR	4123931	4124247	Deletion
55	coding,coding	gene-b3966,gene-b3967	btuB,murI	4163735	4164075	Deletion
56	coding	gene-b4064	ghxP	4279448	4279792	Deletion
57	coding	gene-b4077	gltP	4295221	4295594	Deletion
58	coding	gene-b4082	mdtN	4303191	4303541	Deletion
59	coding	gene-b4193	ulaA	4420943	4421299	Deletion
60	upstream	gene-b4314	fimA	4542754	4543035	Inversion
61	coding	gene-b4314	fimA	4543035	4543318	Inversion
62	coding	gene-b4320	fimH	4549164	4549510	Deletion
63	coding;coding	gene-b4333;gene-b4715	yjiK;ytiA	4563481	4563821	Deletion
64	coding	gene-b4348	hsdS	4580474	4580886	Deletion
LOCATION: position of variation relative to affected ORF(s); a ',' separates ORFs within a putative transcriptional unit, while a ';' separates putative transcriptional units
ANNOTATION: locus tag of affected ORF(s); a ',' separates ORFs within a putative transcriptional unit, while a ';' separates putative transcriptional units
GENE: gene name of affected ORF(s); a ',' separates ORFs within a putative transcriptional unit, while a ';' separates putative transcriptional units
POS1: start position of variation in Escherichia coli str. K-12 substr. MG1655 reference genome (Genbank accession number U00096.3)
POS2: end position of variation
REF: reference nucleotide
ALT: alternate nucleotide (mutation)
AF1: allele 1 frequency
QUAL: Phred-scaled quality score for the assertion made in ALT
DP: read depth of locus
ALT DP: read depth of alternate allele (mutation)
TYPE of SV: Mutation type

## Sheet: Culture 2-Day 104
SNPs
MUTATION	LOCATION	ANNOTATION	GENE	POS1	POS2	REF	ALT	AF1	QUAL	DP	ALT DP
1	coding	gene-b0003	thrB	2938	2938	C	A	0.5	5547.77	369	167
2	coding	gene-b0004	thrC	4264	4264	C	A	0.5	1864.77	337	75
3	ncRNA	rna-b4762	sroA	75547	75547	C	A	0.5	4159.77	398	137
4	coding	gene-b0095	ftsZ	105993	105993	C	A	0.5	3191.77	332	103
5	coding	gene-b0148	hrpB	162281	162281	G	T	0.5	6141.77	351	184
6	coding	gene-b0314	betT	330802	330802	C	A	1	12136.8	322	314
7	coding	gene-b4580	yaiT	393729	393729	G	T	0.5	3373.77	332	111
8	coding	gene-b0394	mak	410642	410642	G	T	0.5	2828.77	335	97
9	coding	gene-b0449	mdlB	471965	471965	G	T	1	12224.8	333	325
10	coding	gene-b0474	adk	497704	497704	C	A	1	13411.8	346	340
11	coding	gene-b0497	rhsD	524293	524293	C	A	0.5	4453.77	304	133
12	coding	gene-b0497	rhsD	524335	524335	C	A	0.5	3336.77	309	107
13	coding	gene-b0529	folD	557472	557472	G	T	0.5	3830.77	398	129
14	coding	gene-b0585	fes	613608	613608	G	T	1	13320.8	350	341
15	coding	gene-b0683	fur	710495	710495	C	A	0.5	4513.77	348	140
16	coding	gene-b0731	mngA	767523	767523	C	A	0.5	4607.77	297	139
17	coding	gene-b0766	ybhA	797906	797906	C	A	0.5	3644.77	335	123
18	coding	gene-b0806	mcbA	842023	842023	C	A	0.5	5087.77	338	153
19	coding	gene-b0894	dmsA	941385	941385	G	T	0.5	3620.77	244	109
20	coding	gene-b0910	cmk	961718	961718	G	T	0.5	3547.77	356	116
21	coding	gene-b0962	helD	1025249	1025249	G	T	0.5	5149.77	280	152
22	coding	gene-b1049	opgH	1111908	1111908	C	A	0.5	4877.77	330	161
23	upstream	gene-b4519	icdC (pseudogene)	1211412	1211412	A	G	0.5	305.03	10	9
24	coding	gene-b1168	pdgE	1217482	1217482	C	A	0.5	3681.77	254	122
25	coding	gene-b1184	umuC	1231911	1231911	G	T	0.5	3221.77	317	105
26	coding	gene-b1191	cvrA	1241352	1241352	C	A	0.5	3132.77	323	102
27	coding	gene-b1272	sohB	1330088	1330088	G	T	0.5	4899.77	319	145
28	coding	gene-b1278	pgpB	1339715	1339715	G	T	0.5	1078.77	325	51
29	coding	gene-b1301	puuB	1364814	1364814	C	A	0.5	4454.77	327	138
30	coding	gene-b1478	adhP	1553495	1553495	C	A	0.5	3742.77	270	115
31	coding	gene-b1591	dmsD	1664925	1664925	G	T	0.5	3551.77	308	109
32	coding	gene-b1621	malX	1699983	1699983	G	T	0.5	2787.77	285	94
33	coding	gene-b1824	yobF	1907464	1907464	G	T	1	12995.8	335	329
34	coding	gene-b1831	proQ	1915480	1915480	C	A	0.5	2660.77	303	91
35	coding	gene-b2008	yeeA	2079797	2079797	C	A	0.5	3427.77	299	108
36	coding	gene-b2108	yehA	2188268	2188268	C	A	0.5	2346.77	302	81
37	coding	gene-b2210	mqo	2306674	2306674	G	T	0.5	2108.77	271	74
38	coding	gene-b2240	glpT	2352067	2352067	G	T	0.5	1113.77	284	51
39	coding	gene-b2385	ypdF	2505957	2505957	G	T	0.5	4048.77	292	128
40	coding	gene-b2450	yffS	2564918	2564918	C	A	0.5	5342.77	286	156
41	coding	gene-b2618	yfjF	2754220	2754220	C	A	0.5	3136.77	325	106
42	coding	gene-b2688	gshA	2815623	2815623	C	A	0.5	6054.77	335	178
43	coding	gene-b2821	ptrA	2956808	2956808	C	A	0.5	2884.77	344	102
44	coding	gene-b2829	ptsP	2967893	2967893	G	T	1	11659.8	311	302
45	coding	gene-b2843	kduI	2983585	2983585	C	A	0.5	5254.77	393	160
46	coding	gene-b2948	yqgE	3093061	3093061	C	A	0.5	5056.77	356	155
47	coding	gene-b2961	mutY	3103631	3103631	G	T	1	13441.8	356	349
48	coding	gene-b2996	hybA	3144238	3144238	C	A	0.5	3836.77	282	126
49	coding	gene-b3124	garK	3271162	3271162	G	T	0.5	4784.77	329	144
50	coding	gene-b3144	yraJ	3288960	3288960	G	T	0.5	5224.77	375	161
51	coding	gene-b3184	yhbE	3332430	3332430	C	A	0.5	5815.77	394	184
52	coding	gene-b3297	rpsK	3441933	3441933	G	T	0.5	3551.77	416	123
53	coding	gene-b3300	secY	3443918	3443918	G	T	0.5	3947.77	381	136
54	coding	gene-b3357	crp	3486601	3486601	C	A	0.5	3623.77	390	123
55	coding	gene-b3374	frlD	3503894	3503894	C	A	0.5	2457.77	279	82
56	upstream	gene-b3423	glpR (pseudogene)	3560508	3560508	G	T	0.5	6692.77	408	197
57	coding	gene-b3482	rhsB	3619443	3619443	A	C	0.5	241.77	79	22
58	coding	gene-b3498	prlC	3643265	3643265	G	T	0.5	3448.77	354	117
59	coding	gene-b3526	kgdK	3679676	3679676	C	A	0.5	6833.77	430	203
60	coding	gene-b3603	lldP	3778202	3778202	C	A	0.5	3619.77	356	119
61	coding	gene-b3619	rfaD	3794349	3794349	C	A	0.5	10501.8	415	288
62	coding	gene-b3622	waaL	3797013	3797013	G	T	0.5	3658.77	409	125
63	coding	gene-b3633	waaA	3808640	3808640	G	T	0.5	6343.77	393	189
64	upstream	gene-b3642	pyrE	3815810	3815810	G	T	0.5	5784.77	358	171
65	upstream;upstream	gene-b4479;gene-b3696	dgoR;yidX	3875257	3875257	G	T	0.5	3816.77	398	123
66	coding	gene-b3753	rbsR	3938662	3938662	G	T	0.5	7538.77	383	217
67	coding	gene-b3806	cyaA	3992220	3992220	C	A	0.5	6811.77	416	203
68	coding	gene-b3828	metR	4012735	4012735	G	T	0.5	8618.77	451	248
69	coding	gene-b3846	fadB	4029134	4029134	G	T	1	16637.8	427	420
70	coding	gene-b3846	fadB	4029882	4029882	G	T	0.5	3096.77	381	105
71	coding	gene-b3849	trkH	4033164	4033164	C	A	0.5	6904.77	365	206
72	upstream	gene-b3872	yihL	4060346	4060346	G	T	0.5	8908.77	427	262
73	coding	gene-b3910	yiiM	4103295	4103295	G	T	0.5	4765.77	425	155
74	coding	gene-b3926	glpK	4116514	4116514	G	T	0.5	5579.77	378	168
75	coding	gene-b3942	katG	4134017	4134017	C	A	0.5	4193.77	420	139
76	coding	gene-b3988	rpoC	4187361	4187361	G	T	1	13664.8	381	372
77	upstream	rna-b4010	rrfE	4212959	4212959	G	C	0.5	1860.77	149	52
78	coding	gene-b4036	lamB	4247973	4247973	G	T	1	14431.8	378	370
79	coding	gene-b4124	dcuR	4349816	4349816	G	T	0.5	6563.77	394	193
80	coding	gene-b4242	mgtA	4468930	4468930	C	A	0.5	7614.77	373	227
81	coding	gene-b4261	lptF	4487197	4487197	C	A	0.5	4951.77	394	151
82	coding	gene-b4278	insG	4502493	4502493	G	T	0.5	3620.77	371	123
83	upstream	gene-b4314	fimA	4542991	4542991	C	A	0.5	4758.77	431	152
InDels
MUTATION	LOCATION	ANNOTATION	GENE	POS1	POS2	REF	ALT	AF1	QUAL	DP	ALT DP
84	coding	gene-b0084	ftsI	92844	92846	GGC	-	0.5	7103.73	331	183
85	noncoding	gene-b0240	crl	257906	257906	-	CAGTGC	0.5	258.73	20	12
86	upstream	rna-b4010	rrfE	4212972	4212972	T	-	0.5	1961.73	150	55
SVs
MUTATION	LOCATION	ANNOTATION	GENE	POS1	POS2	TYPE of SV
87	coding;coding	gene-b0266;gene-b0267	yagB;yagA	280531	280968	Deletion
88	coding;upstream	gene-b0369;b4580	hemB;yaiT (pseudogene)	389523	389847	Deletion
89	coding	gene-b0586	entF	616991	617335	Deletion
90	coding;coding	gene-b0686;gene-b0687	ybfF;seqA	712683	713032	Deletion
91	coding	gene-b0689	ybfP	715559	715903	Deletion
92	coding	gene-b0774	bioA	807990	808308	Deletion
93	coding	gene-b0848	ybjM	890096	890452	Deletion
94	coding	gene-b0906	ycaP	956985	957350	Deletion
95	coding	gene-b0916	ycaQ	969689	970046	Deletion
96	coding	gene-b1136,gene-b1137,gene-b1138,gene-b1139,gene-b1140,gene-b1141,gene-b1142,gene-b1143,gene-b1144,gene-b1145,gene-b1146,gene-b1147,gene-b1148,gene-b1149,gene-b1150,gene-b1151,gene-b1153,gene-b1154,gene-b1155,gene-b1156,gene-b1158,gene-b1159	icdA (e14 prophage)	1196297	1211412	Deletion
97	coding	gene-b4521	ycgI (pseudogene)	1223503	1223820	Deletion
98	ncRNA,coding	rna-b4425,gene-b1229	rttR,tpr	1287175	1287193	Insertion
99	coding;coding	gene-b4772;gene-b1285	ymiD;pdeR	1344721	1345104	Deletion
100	coding;coding,coding	gene-b1310;gene-b1311,gene-b1312	ycjN;ycjO,ycjP	1373177	1373537	Deletion
101	coding	gene-b4492	ydbA (pseudogene)	1466899	1466920	Insertion
102	coding	gene-b1603	pntA	1677018	1677353	Deletion
103	coding,coding,coding,coding,coding	gene-b2022,gene-b2023,gene-b2024,gene-b2025,gene-b2026	hisB,hisH,hisA,hisF,hisI	2094274	2094587	Deletion
104	coding	gene-b2043	wcaM	2115533	2115848	Deletion
105	coding	gene-b2075	mdtB	2157883	2158207	Deletion
106	coding	gene-b2245	yfaU	2358293	2358601	Deletion
107	coding	gene-b2292	yfbS	2410449	2410779	Deletion
108	coding	gene-b2503	pdeF	2627221	2627471	Deletion
109	coding;coding	gene-b2521;gene-b4811	sseA;timR	2653326	2653356	Insertion
110	upstream,upstream	gene-b2689,gene-b2690	yqaA,yqaB	2817671	2817756	Insertion
111	upstream;ncRNA	rna-b2691;rna-b2692	argQ;argZ	2818056	2818187	Insertion
112	upstream;ncRNA	rna-b2693;rna-b2694	argY;argV	2818459	2818528	Insertion
113	coding	gene-b2838	lysA	2977910	2978273	Deletion
114	coding	gene-b3105	yhaJ	3253575	3253911	Deletion
115	coding	gene-b3114	tdcE	3261678	3261996	Deletion
116	coding	gene-b3244	tldD	3391943	3392056	Insertion
117	coding,coding	gene-b3326,gene-b3327	gspE,gspF	3458634	3459033	Deletion
118	coding,coding,coding,coding,coding	gene-b3328,gene-b3329,gene-b3330,gene-b3331,gene-b3332	gspG,gspH,gspI,gspJ,gspK	3461198	3461624	Deletion
119	upstream;coding	gene-b3417;gene-b3418	malP;malT	3552922	3553295	Deletion
120	coding	gene-b3455	livG	3593773	3594134	Deletion
121	coding,coding,coding	gene-b3455,gene-b3456,gene-b3457	livG,livH,livM	3595293	3595626	Deletion
122	coding	gene-b3749	rbsA	3934686	3935017	Deletion
123	coding	gene-b3774	ilvC	3958543	3958873	Deletion
124	coding	gene-b3846	fadB	4029947	4030287	Deletion
125	coding	gene-b3902	rhaD	4094242	4094266	Insertion
126	coding	gene-b3990	thiH	4191414	4191751	Deletion
127	coding	gene-b4213	cpdB	4435840	4436165	Deletion
128	coding	gene-b4314	fimA	4542885	4543156	Inversion
129	coding	gene-b4314	fimA	4542885	4543271	Inversion
130	coding	gene-b4567	yjjZ	4606030	4606069	Insertion
LOCATION: position of variation relative to affected ORF(s); a ',' separates ORFs within a putative transcriptional unit, while a ';' separates putative transcriptional units
ANNOTATION: locus tag of affected ORF(s); a ',' separates ORFs within a putative transcriptional unit, while a ';' separates putative transcriptional units
GENE: gene name of affected ORF(s); a ',' separates ORFs within a putative transcriptional unit, while a ';' separates putative transcriptional units
POS1: start position of variation in Escherichia coli str. K-12 substr. MG1655 reference genome (Genbank accession number U00096.3)
POS2: end position of variation
REF: reference nucleotide
ALT: alternate nucleotide (mutation)
AF1: allele 1 frequency
QUAL: Phred-scaled quality score for the assertion made in ALT
DP: read depth of locus
ALT DP: read depth of alternate allele (mutation)
TYPE of SV: Mutation type

## Sheet: Culture 3-Day 104
SNPs
MUTATION	LOCATION	ANNOTATION	GENE	POS1	POS2	REF	ALT	AF1	QUAL	DP	ALT DP
1	upstream;upstream	gene-b0592;gene-b0593	fepB;entC	624829	624829	C	A	0.5	8566.77	344	251
2	coding	gene-b3295	rpoA	3440087	3440087	C	A	0.5	2158.77	388	83
3	coding	gene-b3357	crp	3486300	3486300	A	C	0.5	9158.77	353	250
4	coding	gene-b4478	dgoD	3872711	3872711	T	C	0.5	8827.77	368	254
5	ncRNA	rna-b3756	rrsC	3943344	3943344	T	A	1	8546.77	263	261
6	upstream,upstream	gene-b3966,gene-b3967	btuB,murI	4163389	4163389	G	T	0.5	927.77	369	52
7	upstream;upstream	gene-b4018;gene-b4019	iclR;metH	4223773	4223773	C	T	0.5	4967.77	324	171
InDels
MUTATION	LOCATION	ANNOTATION	GENE	POS1	POS2	REF	ALT	AF1	QUAL	DP	ALT DP
8	coding	gene-b0449	mdlB	471260	471260	-	A	1	10595.7	329	320
9	coding,coding	gene-b1156,gene-b1157	tfaE,stfE	1209618	1209618	-	GGTTTTCGAGAGC	0.5	1285.73	186	43
10	coding,coding	gene-b1156,gene-b1157	tfaE,stfE	1209621	1209621	-	TTGCACAGTGCCATCCGATTTGATATCGCCAAACGGATTCTTGCGGC	0.5	1155.73	183	38
11	upstream;upstream	gene-b1237;gene-b1238	hns;tdk	1293028	1293028	-	GGAAGGTGCGAACAAGTCCCTGATATGAGATCATGTTTGTCATCTGGAGCCATAGAACAGGGTTCATC	0.5	1812.73	170	54
12	coding	gene-b1831	proQ	1915467	1915467	-	G	1	9132.73	301	293
SVs
MUTATION	LOCATION	ANNOTATION	GENE	POS1	POS2	TYPE of SV
13	coding	gene-b0002	thrA	1339	1620	Deletion
14	coding;upstream	gene-b0014;gene-b0015	dnaK;dnaJ	13783	14114	Deletion
15	coding	gene-b0058	rluA	59836	60164	Deletion
16	coding	gene-b0069	sgrR	76876	77190	Deletion
17	coding	gene-b0114	aceE	123224	123568	Deletion
18	coding	gene-b0124	gcd	140759	141063	Deletion
19	coding	gene-b0230	lafU (pseudogene)	250241	250546	Deletion
20	coding;upstream	gene-b0331;b0333	prpB;prpC	349518	349635	Insertion
21	coding	gene-b0337	codA	356604	356902	Deletion
22	coding;coding,coding	gene-b0585;gene-b4511,gene-b0586	fes;ybdZ,entF	613658	613990	Deletion
23	coding	gene-b0674	asnB	698685	699009	Deletion
24	coding;coding	gene-b0689;b0691	ybfP;ybfG (pseudogene)	715817	716129	Deletion
25	coding	gene-b0733	cydA	772494	772833	Deletion
26	coding	gene-b0945	pyrD	1004983	1005360	Deletion
27	coding	gene-b1006	rutG	1069425	1069805	Deletion
28	coding	gene-b1136,gene-b1137,gene-b1138,gene-b1139,gene-b1140,gene-b1141,gene-b1142,gene-b1143,gene-b1144,gene-b1145,gene-b1146,gene-b1147,gene-b1148,gene-b1149,gene-b1150,gene-b1151,gene-b1153,gene-b1154,gene-b1155,gene-b1156,gene-b1158,gene-b1159	icdA (e14 prophage)	1196295	1211413	Deletion
29	ncRNA	rna-b1231	tyrT	1287553	1287648	Insertion
30	coding	gene-b1479	maeA	1553928	1554232	Deletion
31	coding	gene-b1512	lsrR	1600317	1600629	Deletion
32	coding;coding	gene-b4602;gene-b1658	cydH;purR	1737557	1737896	Deletion
33	coding;coding	gene-b1713;gene-b1714	pheT;pheS	1797683	1797992	Deletion
34	coding,coding	gene-b1744,gene-b1745	astE,astB	1827230	1827544	Deletion
35	coding	gene-b1978	yeeJ	2049311	2049611	Deletion
36	upstream,upstream;coding	gene-b1996,gene-b1997;gene-b1999	insD3,insC3;yeeP (pseudogene)	2070652	2070957	Deletion
37	upstream;coding	gene-b2028;gene-b2029	ugd;gnd	2099813	2100147	Deletion
38	coding	gene-b2050	wcaI	2124526	2124825	Deletion
39	coding,coding,coding	gene-b2221,gene-b2222,gene-b2223	atoD,atoA,atoE	2323578	2323936	Deletion
40	upstream;coding	gene-b2246;gene-b2247	yfaV;rhmD	2360189	2360600	Deletion
41	coding	gene-b2365	dsdX	2478645	2478955	Deletion
42	coding	gene-b2383	fryA	2502680	2502988	Deletion
43	coding;coding	gene-b2388;gene-b2389	glk;yfeO	2509388	2509709	Deletion
44	coding,coding,coding,coding	gene-b2422,gene-b2423,gene-b2424,gene-b2425	cysA,cysW,cysU,cysP	2543152	2543456	Deletion
45	coding	gene-b2533	suhB	2663952	2664231	Deletion
46	coding	gene-b2545	yphC	2675014	2675349	Deletion
47	coding	gene-b2551	glyA	2684880	2685196	Deletion
48	coding	gene-b2630	rnlA	2766071	2766368	Deletion
49	upstream,upstream;ncRNA	gene-b2689,gene-b2690;rna-b2691	yqaA,yqaB;argQ	2817769	2817830	Insertion
50	coding	gene-b2726	hypA	2850665	2850972	Deletion
51	coding	gene-b2733	mutS	2858585	2858916	Deletion
52	coding	gene-b2742	nlpD	2868577	2868878	Deletion
53	upstream;coding	gene-b2762;gene-b2763	cysH;cysI	2888352	2888700	Deletion
54	upstream;upstream	gene-b2813;rna-b2814	mltA;metZ	2947311	2947373	Insertion
55	upstream	gene-b4664	ibsD	3194560	3194611	Insertion
56	coding	gene-b3106	yhaK	3254674	3255020	Deletion
57	coding	gene-b3194	mlaE	3338869	3339218	Deletion
58	coding	gene-b3244	tldD	3391963	3392027	Insertion
59	coding	gene-b3262	yhdJ	3411966	3412318	Deletion
60	coding	gene-b3266	acrF	3417228	3417576	Deletion
61	ncRNA	rna-b3272	rrfF	3423357	3423438	Insertion
62	coding	gene-b3407	yhgF	3538323	3538616	Deletion
63	coding	gene-b3415	gntT	3546598	3546904	Deletion
64	coding	gene-b3485	yhhJ	3625893	3626211	Deletion
65	coding	gene-b3533	bcsA	3693922	3694227	Deletion
66	coding	gene-b3572	avtA	3739861	3740187	Deletion
67	coding	gene-b3671	ilvB	3852049	3852348	Deletion
68	coding	gene-b3686	ibpB	3866712	3867001	Deletion
69	coding;upstream	gene-b3765;gene-b3766	yifB;ilvL	3949952	3950280	Deletion
70	coding	gene-b3819	rarD	4003562	4004040	Deletion
71	coding,coding	gene-b3911,gene-b3912	cpxA,cpxR	4104917	4105212	Deletion
72	coding	gene-b3921	yiiR	4112366	4112705	Deletion
73	coding;coding	gene-b4022;gene-b4023	rluF;yjbD	4231038	4231365	Deletion
74	coding	gene-b4070	nrfA	4287774	4288095	Deletion
75	upstream	gene-b4107	yjdN	4326233	4326313	Insertion
76	upstream	rna-b4163	glyV	4392294	4392351	Insertion
77	coding	gene-b4306	yjhP	4532692	4533028	Deletion
78	coding	gene-b4314	fimA	4543058	4543140	Inversion
79	coding	gene-b4314	fimA	4543058	4543256	Inversion
80	coding	gene-b4486	yjiV (pseudogene)	4574570	4574926	Deletion
81	coding	gene-b4567	yjjZ	4606015	4606054	Insertion
LOCATION: position of variation relative to affected ORF(s); a ',' separates ORFs within a putative transcriptional unit, while a ';' separates putative transcriptional units
ANNOTATION: locus tag of affected ORF(s); a ',' separates ORFs within a putative transcriptional unit, while a ';' separates putative transcriptional units
GENE: gene name of affected ORF(s); a ',' separates ORFs within a putative transcriptional unit, while a ';' separates putative transcriptional units
POS1: start position of variation in Escherichia coli str. K-12 substr. MG1655 reference genome (Genbank accession number U00096.3)
POS2: end position of variation
REF: reference nucleotide
ALT: alternate nucleotide (mutation)
AF1: allele 1 frequency
QUAL: Phred-scaled quality score for the assertion made in ALT
DP: read depth of locus
ALT DP: read depth of alternate allele (mutation)
TYPE of SV: Mutation type

[truncated: 7 more sheets: Culture 4-Day 104, Culture 5-Day 104, Culture 6-Day 104, Culture 7-Day 104, Culture 8-Day 104, Culture 9-Day 104, Mutations in multiple samples]
